# Supplementary material for: Enrichment of a set of microRNAs during the cotton fiber development
Source: BMC Genomics. 2009 Sep 29;10:457. doi: 10.1186/1471-2164-10-457 (PMC2760587; doi:10.1186/1471-2164-10-457)
Supplement: Additional file 3 — Additional Table S3. Overlaps of miRNAs between the previously published computational miRNA predictions and those found in this study. [file 1471-2164-10-457-S3.XLS]

## Sheet: overlaps
	Additional Table 3: Overlaps of miRNAs between the previously published computational miRNA predictions and those found in this study
Kwak et al.this study	Qiu et al.,2007	Zhang et al., 2007	Sunkar and Jagadeeswaran, 2008	Barozai et al., 2008
156/167	156a	156a	156/157	156/157
159
160			160	160
162	162a	162a	162
164	162b
165/165	165/165		165/166
167		167	167
168		168	168
169	169	169a	169
170/171	170/171	170/171	170/171	170/171
172
319
390	390	390	390	390
		391
393	393	393	393
394	394		394
395	395a	395	395
396	396	396	396
397	397a
398	398		398
399	399a		399	399
403		403
408	408
472	472
473
477
479
482	482
530
535
827				827
829				829.1
858
894
	400	400		836
	407	407		845a
	413	413		865-5p
	414a	414a
		415
		417
		776
		779
		782
Red: non-overlaps
